# Supplementary material for: Surgical Education Within Planetary Health Curricula: A Global Environmental Scan (2022–2025)
Source: Int J Environ Res Public Health. 2025 Oct 10;22(10):1545. doi: 10.3390/ijerph22101545 (PMC12564437; doi:10.3390/ijerph22101545)
Supplement: Supplementary file 1 [file ijerph-22-01545-s001.zip]

Archive with 1 entries (1 files):
- Supplementary - Planetary Health Course Data Sheet.pdf
